# Supplementary material for: How to understand high global food price? Using SHAP to interpret machine learning algorithm
Source: PLoS One. 2023 Aug 16;18(8):e0290120. doi: 10.1371/journal.pone.0290120 (PMC10431629; doi:10.1371/journal.pone.0290120)
Supplement: S1 Dataset — (XLSX) [file pone.0290120.s001.xlsx]

## Sheet: Sheet1
date	US_M2	JP_M2	EU_M2	EN_M2	RU_M2	CN_M2	All_index	Fertilizer	Food_index	cereal_index	vegetable_oil	sugar_index	milk_index	meat_index	WTI_crude_oil	grain_production	grain_consumption	grain_stock	stock-to-use ratio	GEPU_current	energy_price	non_energy_price	agri_price	US_CPI
2000-01-31	4672.6	6268531	4137751	747357	709.6	121220	55.5724	50.7722	52.6315	52.1317	48.5831	34.7297	50.1549	59.9366	62.4202	1854.66	1864.35	337.2	0.180867	63.488	33.45	46.42	50.28	2.7
2000-02-29	4674.4	6204003	4133651	754296	742	121583	58.0427	55.8622	52.2909	52.2391	46.3684	32.7376	50.4405	60.2322	66.6114	1855.35	1870.58	334.82	0.178993	58.9008	35.85	46.53	50.37	3.2
2000-03-31	4736	6238519	4143894	768714	768.4	122607	58.4873	56.5912	52.8165	51.7282	47.819	31.8093	50.0571	61.8854	67.225	1856.57	1872.05	333.88	0.17835	61.3059	36.37	45.9	50	3.8
2000-04-30	4806.1	6330959	4186038	776781	802.5	124122	56.4551	55.4431	53.3551	51.8225	49.4987	37.2552	50.4136	61.2728	61.4063	1858.7	1875.39	333.95	0.17807	64.5411	32.48	45.48	50.36	3.1
2000-05-31	4732.3	6304644	4177617	790271	850.1	124053	59.4041	53.5057	53.6345	52.836	44.4893	42.7631	50.9274	62.3519	68.9599	1876.76	1890.74	326.16	0.172504	86.9214	37.12	45.58	50.04	3.2
2000-06-30	4757.7	6292745	4186421	799112	905.8	126605	61.3221	57.0118	53.7707	51.426	42.929	51.7984	53.7568	61.6526	75.4995	1868.86	1889.38	318.55	0.1686	88.0242	40.69	44.95	49.14	3.7
2000-07-31	4773.9	6326642	4184938	795881	950.5	126324	59.8456	60.4788	54.0254	49.8132	42.6676	59.596	55.5752	61.5233	73.0416	1868.76	1882.67	328.99	0.174747	65.0021	38.92	44.55	47.95	3.7
2000-08-31	4804.4	6302207	4176869	799883	977.6	127790	60.7518	59.1695	53.1619	48.6162	41.7018	64.6088	56.0429	59.1911	76.5585	1868.9	1882.56	343.76	0.182602	54.0135	40.69	44.42	47.71	3.4
2000-09-30	4840	6271285	4182500	809750	1008.8	130474	63.5818	58.1784	52.5832	49.3811	38.4704	62.0715	57.4088	58.3715	83.1219	1862.34	1883.01	336.89	0.17891	60.7476	44.65	44.75	47.5	3.5
2000-10-31	4853.9	6288945	4187284	812862	1016.4	129522	62.8625	58.253	53.3808	51.2018	36.3772	66.5216	59.1084	58.5723	82.6356	1840.23	1885.4	311.21	0.165063	69.1463	44.02	44.09	47.56	3.4
2000-11-30	4881.7	6283843	4210799	815418	1054.6	130994	63.9327	58.1862	53.8159	52.1255	37.6731	61.4526	59.5997	59.2988	85.1506	1836.64	1883.78	307.97	0.163485	109.283	45.75	43.54	47.37	3.4
2000-12-31	4952.6	6401757	4299630	823694	1150.6	134610	64.4363	59.0493	54.45	53.6709	38.1392	62.0096	60.0909	59.3033	84.1261	1840.35	1884.2	312.7	0.165959	102.986	42.76	44.42	48.08	3.4
2001-01-31	4978.5	6404581	4348576	824200	1090.1	137544	63.9452	69.0925	53.8094	53.9188	37.2743	63.8858	59.742	57.3472	83.1814	1834.76	1881.64	311.23	0.165404	100.489	42.71	44.59	48	3.7
2001-02-28	5007.3	6363379	4355581	823661	1118.5	136210	60.9836	69.939	54.249	52.9907	35.8277	61.0998	59.466	60.9029	76.9174	1836.99	1882.26	311.89	0.1657	100.888	40.72	44.01	47.44	3.5
2001-03-31	5097.5	6392524	4385080	851645	1159.7	138744	59.0335	68.0513	55.0774	52.1664	38.2031	57.3906	59.6742	63.6154	72.3615	1835.91	1879.2	312.49	0.166289	113.251	37.75	43.36	47.2	2.9
2001-04-30	5173.5	6478207	4422968	851960	1220.5	139950	59.3949	63.2231	54.6197	50.9928	38.0331	54.1191	59.5017	64.1122	73.3759	1838.18	1876.38	318.07	0.169513	110.211	38.5	42.79	46.62	3.3
2001-05-31	5110.4	6471650	4445379	855257	1242.6	139016	59.9811	53.5859	55.4092	51.7064	36.5661	59.3119	61.9582	64.459	73.7583	1862.08	1890.43	459.18	0.242897	85.0083	39.14	43.19	46.95	3.6
2001-06-30	5159.6	6473153	4492195	860079	1301.3	147810	58.4278	45.8618	54.7704	51.0378	38.8472	55.9595	62.3897	62.5106	71.1543	1846.68	1893.88	439.42	0.232021	74.1848	37.86	42.64	46.83	3.2
2001-07-31	5188.2	6513749	4479923	865327	1337.4	149229	55.8989	47.2061	56.4996	51.7198	47.4365	54.4229	62.944	62.9046	64.9666	1841.23	1890.7	438.33	0.231835	100.194	34.45	43.48	48.82	2.7
2001-08-31	5224.1	6488095	4461073	866635	1374.5	149942	56.1291	46.7179	56.5796	51.5729	50.021	50.2109	62.53	63.048	66.1025	1821.39	1891.94	418.49	0.221196	84.6432	35.35	43.08	48.67	2.7
2001-09-30	5335.6	6471349	4508739	886434	1421.6	151643	54.0408	47.125	55.3794	51.1589	45.3962	47.2807	62.0508	62.9433	62.7193	1825.71	1895.3	419.08	0.221115	179.733	33.6	41.84	47.15	2.6
2001-10-31	5320.7	6470999	4512933	886587	1449.8	151497	50.3947	48.8049	54.1677	51.0072	43.295	42.0258	62.8485	61.2701	55.4313	1832.58	1896.06	420.67	0.221865	170.971	29.05	40.01	44.87	2.1
2001-11-30	5383.6	6475465	4565041	886914	1448.2	154088	48.1728	47.7988	54.7365	51.8676	48.2695	47.4881	60.6016	59.5284	50.466	1840.91	1895.36	431.59	0.227709	126.177	26.56	41.12	46.09	1.9
2001-12-31	5463.8	6613156	4684363	891849	1609.4	158302	47.8973	47.7818	54.2739	52.0055	50.6078	48.4566	56.9094	58.2004	49.7152	1843.02	1893.84	436.45	0.230458	108.018	26.31	41.44	46.31	1.6
2002-01-31	5449.9	6627892	4655663	874283	1511.2	159639	48.5321	47.2084	53.4548	51.6554	49.2609	48.1825	52.9953	58.4266	49.5826	1841.6	1886.28	445.19	0.236015	106.987	26.6	41.89	46.62	1.1
2002-02-28	5469.3	6587156	4644451	876133	1532.8	160936	49.5494	46.5036	51.6691	50.3696	47.7856	40.5077	52.8353	56.6184	51.2705	1840.58	1887.24	443.79	0.235153	90.2251	27.57	41.96	46.64	1.1
2002-03-31	5518.1	6628351	4670235	894469	1574.1	164065	53.9731	46.48	52.0201	49.6102	47.6218	41.448	50.7139	59.1063	59.6135	1849.51	1889.88	448.43	0.23728	78.8252	32.38	42.81	47.57	1.5
2002-04-30	5532.5	6707326	4706318	895071	1630.7	164571	55.7807	46.0586	51.04	49.3097	48.9686	42.6112	48.8949	56.2708	63.6739	1853.42	1892.14	450.15	0.237905	83.917	34.69	42.66	47.58	1.6
2002-05-31	5499	6696397	4728195	902136	1700.2	166023	55.9385	47.771	50.4678	50.2278	51.6411	37.5754	44.7782	55.2246	64.4662	1896.44	1920.15	433.18	0.225597	79.6187	35.04	42.97	48.25	1.2
2002-06-30	5536.9	6691878	4768158	912753	1764.1	169601	54.9354	51.9908	51.3261	52.0304	55.8037	35.5843	42.8551	55.388	61.4731	1881.5	1920.27	415.86	0.216563	94.8804	33.37	44.3	50.02	1.1
2002-07-31	5577.7	6727109	4758307	908545	1790.2	170851	56.4325	51.6525	51.995	54.6201	56.1479	39.5262	40.6417	55.0729	63.7066	1877.83	1917.28	415.89	0.216917	100.497	34.39	45.24	51.67	1.5
2002-08-31	5620.7	6709217	4750263	916950	1824.3	173251	56.6806	52.6531	53.4167	58.0591	59.6472	38.9543	40.081	54.9646	64.745	1821.05	1903.88	387.13	0.203337	107.077	35.6	45.35	52.44	1.8
2002-09-30	5645.6	6680939	4792133	924979	1857.4	176985	58.9262	52.1053	54.917	63.8214	56.677	43.0725	41.6368	54.4265	69.0598	1814.81	1903.36	373.87	0.196426	122.856	37.9	46.49	54.22	1.5
2002-10-31	5684.5	6685645	4811015	927149	1900	177294	60.1043	51.3199	55.2353	64.3545	58.7603	46.4762	42.9278	52.6104	70.1897	1814.41	1904.35	371.12	0.19488	117.733	38.01	46.62	54.33	2
2002-11-30	5756.6	6685210	4875496	930979	1943.9	179736	58.0255	51.7178	56.2866	63.0067	63.9057	48.4566	45.5352	52.8409	65.4993	1812.77	1895.05	421.66	0.222506	122.567	34.74	46.61	53.6	2.2
2002-12-31	5803	6756540	4981449	932333	2130.5	185007	61.3321	52.0455	55.6391	59.8402	65.5122	49.1992	49.291	51.0994	72.6424	1809.94	1896.36	418.76	0.220823	118.8	39.24	47.38	54.66	2.4
2003-01-31	5792.4	6756623	4923614	921137	2033.3	190545	65.3393	56.0354	55.9502	58.0001	64.3232	50.6845	51.2564	53.08	80.4903	1807.73	1890.95	425.68	0.225114	127.083	43.34	47.92	54.95	2.6
2003-02-28	5819.7	6714952	4951523	932131	2114	190108	70.3455	60.6332	56.5342	57.8426	62.3531	55.6972	53.095	54.1153	91.762	1809.93	1892.43	429.29	0.226846	135.403	48.77	48.34	54.93	3
2003-03-31	5881	6740837	5006352	943038	2218.4	194487	65.8276	68.4949	55.523	56.5121	59.2341	50.932	53.7087	54.5485	81.4501	1810.55	1892.1	431.78	0.228201	167.912	43.67	47.76	54.26	3
2003-04-30	5937.4	6767067	5052347	946519	2326.1	196130	61.8662	65.2821	55.5638	56.4258	59.5669	47.9615	52.6579	55.653	71.4766	1806.01	1893.27	425.98	0.224997	135.089	37.78	46.93	53.79	2.2
2003-05-31	5937	6770869	5109432	958254	2447.2	199505	63.061	62.0312	56.2941	58.2009	61.0916	44.3721	52.6345	56.3151	73.5654	1872.54	1918.29	361.03	0.188204	106.414	39.04	47.14	53.37	2.1
2003-06-30	5991.1	6777550	5130101	967892	2619.3	204907	64.3593	61.1581	56.0486	57.6822	61.9554	41.5873	52.597	56.2031	76.8049	1858.51	1921.31	350.86	0.182615	90.1059	40.98	47.02	52.86	2.1
2003-07-31	6034	6813055	5124234	961550	2638.3	206193	63.2849	62.8986	56.7243	56.463	58.8386	42.3299	53.1527	60.4557	75.8376	1862.02	1921.24	352.5	0.183475	79.5579	40.7	46.88	52.3	2.1
2003-08-31	6090.6	6807344	5125966	968751	2695.3	210592	64.4368	62.0583	57.5771	59.8964	57.0895	42.268	53.613	60.7323	77.8004	1830.2	1915.42	327.41	0.170934	68.8255	41.82	47.62	53.12	2.2
2003-09-30	6062.6	6768459	5136978	977821	2744	213567	64.4991	64.6143	58.7322	60.5254	59.335	37.0302	55.2232	62.9644	72.6349	1817.99	1910.76	320.22	0.167588	81.4189	38.43	48.5	54.47	2.3
2003-10-31	6047.2	6755731	5157878	978395	2753.5	214469	67.4547	65.0096	60.3304	60.596	67.3867	36.8759	57.5928	62.7058	76.3895	1820.47	1912.31	322.54	0.168665	76.427	40.73	51.11	57.44	2
2003-11-30	6075.7	6757284	5206044	990431	2835.2	216352	67.3819	68.232	61.7911	64.7785	68.8339	37.6266	58.56	62.172	76.6097	1821.47	1917.04	317.23	0.165479	73.0889	40.83	52.58	58.93	1.8
2003-12-31	6097.3	6825840	5297999	997603	3205.2	221223	70.5063	70.2815	62.4435	65.6767	71.5638	38.8908	59.7179	61.2292	83.0007	1825.6	1922.93	318.09	0.165419	70.7782	44.06	53.28	58.83	1.9
2004-01-31	6057.8	6833119	5271712	996418	3203.3	225102	73.1234	71.2542	64.2781	66.9229	71.2187	35.9291	60.9476	65.9383	86.2448	1826.94	1932.07	311.73	0.161345	72.2591	45.64	55.35	60.47	1.9
2004-02-29	6087.9	6797767	5273548	1002613	3323.5	227051	72.8798	70.48	65.034	67.4817	76.0633	36.163	64.3282	63.8247	84.3168	1826.35	1934.75	308.39	0.159395	70.9868	44.87	57.13	62	1.7
2004-03-31	6167.4	6825916	5310219	1019888	3409.7	231655	75.5327	67.9112	66.6612	68.4662	76.7333	39.9621	65.2481	66.3246	87.7644	1826.48	1935.29	309.42	0.159883	78.0935	47.72	58.65	64.12	1.7
2004-04-30	6234.8	6891883	5344467	1027634	3474.2	233628	76.4753	66.5175	67.2507	70.2497	76.4525	40.693	65.8115	66.2951	89.6817	1831.18	1936.88	314.79	0.162524	75.7071	48.42	58.39	63.66	2.3
2004-05-31	6248.5	6903843	5377365	1041603	3514.9	234842	79.7447	65.3599	66.3553	68.8461	73.516	39.2291	67.7679	65.7809	98.3909	1921.33	1960.82	296.65	0.151289	90.7291	53.51	56.67	62.38	3.1
2004-06-30	6271.7	6894824	5408012	1054882	3670.9	238427	78.3882	69.2155	66.0827	66.3903	66.0636	42.8869	70.7409	68.791	96.1144	1925.09	1963.18	296.84	0.151204	76.7915	51.46	56.39	61.13	3.3
2004-07-31	6277.9	6937875	5428440	1051678	3626.8	238127	79.7235	74.8999	65.5619	60.7095	64.8197	48.977	72.565	70.7137	100.314	1941.98	1964.03	318.38	0.162105	73.7417	53.75	56.2	59.83	3
2004-08-31	6299.5	6933689	5397916	1065131	3649.8	239729	80.9604	78.1945	64.4811	59.0934	65.4402	46.8841	72.7424	68.931	106.306	1962.16	1968.17	336.9	0.171174	69.0268	57.47	55.59	59	2.7
2004-09-30	6332.7	6907282	5451083	1077547	3717.5	243757	80.5926	78.8748	65.2285	59.9772	66.27	47.5705	73.3044	69.6099	104.624	1967.57	1970.54	341.37	0.173237	79.2765	56.49	55.75	58.77	2.5
2004-10-31	6354.5	6890506	5490285	1080990	3787.8	243740	86.3939	83.6685	64.7253	59.336	65.8029	52.3023	73.7948	67.6776	118.034	1990.55	1981.49	352.58	0.177937	88.7361	64.09	56.09	57.95	3.2
2004-11-30	6404	6894786	5528865	1095693	3928.5	247136	83.7254	87.002	65.3759	60.0201	66.9378	50.5072	75.121	68.2918	109.626	1999.89	1981.86	363.94	0.183636	84.3795	58.46	56.37	58.28	3.5
2004-12-31	6446.3	6960622	5632265	1099254	4353.9	253208	82.5679	85.1543	65.6081	60.5262	66.0214	51.0477	75.8147	68.6012	104.289	2005.24	1984.45	367.83	0.185356	64.8131	55.82	56.58	58.62	3.3
2005-01-31	6403	6965712	5637298	1100371	4179.9	257708	85.4266	82.2349	65.3881	60.499	63.1489	53.9674	76.2188	68.6112	109.687	2014.79	1987.46	375.62	0.188995	57.5827	59.72	58.02	59.03	3
2005-02-28	6404.6	6920502	5643364	1103559	4300.6	259357	87.4443	83.8629	65.8776	60.2704	62.2663	56.3315	76.6676	70.0286	111.837	2020.87	1987.75	382.2	0.192278	54.1448	61.56	59.79	61	3
2005-03-31	6463.7	6965119	5680387	1125654	4462.7	264589	94.521	87.8083	67.1413	61.548	66.7427	54.9627	77.0067	70.6216	125.788	2029.53	1992.48	386.74	0.1941	54.0955	69.25	62.61	63.98	3.1
2005-04-30	6507.2	7015356	5738282	1139545	4577.5	266993	94.073	90.6476	65.6002	59.5451	65.0748	53.157	76.1765	69.3011	127.003	2028.6	1987.41	390.99	0.196733	68.3082	69.37	61.4	62.48	3.5
2005-05-31	6458.5	7003169	5778327	1166730	4677.7	269240	91.6043	92.5223	66.301	59.3664	64.2269	53.1321	76.5108	71.8479	120.428	1980.18	2000.58	378.36	0.189125	69.3313	65.48	60.58	62.28	2.8
2005-06-30	6510.4	7006819	5858475	1170731	4915.4	275786	95.4697	93.2201	67.1645	60.1641	64.6371	56.0151	76.3605	72.9931	131.813	1973.64	1999.08	371.64	0.185906	70.3833	72.9	60.6	62.15	2.5
2005-07-31	6529.3	7050604	5896526	1175670	4974.3	276966	97.8479	92.0702	67.4255	61.1822	64.4352	59.652	77.0991	71.9112	138.617	1966.27	1998.76	361.62	0.180922	61.389	76.41	60.54	61.95	3.2
2005-08-31	6553.5	7043747	5859423	1172912	5118.2	281288	103.805	93.3635	67.4655	60.9478	62.5096	61.4822	78.3424	72.2852	152.933	1946.29	1990.5	351.5	0.176589	61.9608	84.94	60.7	61.15	3.6
2005-09-30	6586.2	7046184	5939643	1198121	5274.9	287438	107.687	97.0822	68.4124	61.5326	64.0024	63.8043	78.7466	73.2094	162.013	1954.85	1995.64	353.18	0.176976	93.5556	88.81	61.11	61.82	4.7
2005-10-31	6613.4	7021746	5976941	1201178	5296.5	287592	107.179	99.282	69.3892	62.074	66.8075	68.8258	78.4995	73.3052	160.176	1954.56	1999.34	348.7	0.174408	64.2887	86.14	62.21	62.67	4.3
2005-11-30	6654.1	7036014	6002366	1215147	5417.1	292350	101.196	98.5062	68.8405	60.5967	65.4413	70.4339	77.9656	73.5062	145.218	1962.87	2002.92	353.58	0.176532	67.3595	78.63	62.78	62.05	3.5
2005-12-31	6707.2	7089899	6168737	1229506	6032.1	298755	106.182	96.2172	69.5198	61.4728	63.492	82.5851	76.9267	73.6167	154.14	1975.79	2007.6	363.99	0.181306	61.1326	83.26	65.16	63.43	3.4
2006-01-31	6705.3	7087795	6134008	1222375	5822.1	303572	107.906	95.0966	69.4163	62.7435	63.6733	97.4524	74.335	70.047	153.628	1981.77	2006.4	375.7	0.187251	68.6647	84.74	67.67	65.57	4
2006-02-28	6722.4	7037961	6157331	1239184	5899.7	304516	106.11	91.0915	70.4261	64.7911	64.9883	111.054	74.4554	67.704	147.024	1983.75	2010.01	373.94	0.186039	57.7285	80.51	69.79	67.55	3.6
2006-03-31	6794.9	7061195	6212517	1261766	6148.1	310491	106.826	89.8599	69.3989	63.9285	65.1563	106.696	73.07	66.7946	147.874	1988.26	2011.55	377.67	0.187751	58.433	81.15	69.44	66.4	3.4
2006-04-30	6858.4	7129110	6316677	1274496	6333.4	313702	115.699	91.0006	69.7087	65.1211	66.7583	108.225	71.6004	66.1831	161.632	1991.54	2015.43	378.36	0.187732	72.8369	89.22	73.18	66.56	3.5
2006-05-31	6796.8	7093181	6321177	1289367	6663.4	316710	119.892	89.5746	70.9959	67.7871	68.2831	104.098	71.2597	67.9918	160.93	1981.87	2042.99	320.86	0.157054	63.0243	88.81	78.91	68.97	4.2
2006-06-30	6850.5	7085888	6386776	1305714	7057.2	322756	117.228	83.078	71.0972	67.7843	67.9374	95.3013	71.0006	70.4493	160.72	1984.29	2048	319.1	0.155811	73.1015	88.4	74.87	67.69	4.3
2006-07-31	6872	7085186	6382249	1311184	7199.6	324011	121.713	84.6847	72.8866	69.8546	70.4459	99.3267	71.2818	71.7955	168.282	1993.72	2044.57	340.95	0.166759	67.5563	93.07	77.1	68.36	4.1
2006-08-31	6890.6	7073070	6360016	1319829	7417.4	327886	122.411	87.9882	72.8626	69.6462	73.5457	83.2499	70.298	74.1834	169.439	1985.7	2044.01	334.85	0.16382	57.6909	93.37	77.42	68.32	3.8
2006-09-30	6918	7081933	6461105	1345656	7727.1	331865	112.613	88.5796	73.0098	72.5392	71.7035	74.7787	70.3439	74.8186	147.025	1983.2	2045.23	331.56	0.162114	59.3316	80.09	76.92	67.63	2.1
2006-10-31	6960.8	7059775	6472185	1357340	7743.4	332747	110.802	84.6422	74.9185	79.8575	72.6976	72.0323	71.9049	73.63	141.312	1967.35	2042.58	318.75	0.156053	59.9428	76.95	79.17	69.24	1.3
2006-11-30	7023	7078251	6535927	1374413	7974.4	337504	113.441	89.9583	77.4702	85.3323	78.347	72.8958	75.3929	72.0618	145.41	1967.8	2043.25	319.31	0.156276	57.3846	79.26	80.57	71.57	2
2006-12-31	7098	7137934	6743791	1403184	8970.7	345578	115.551	96.0789	78.5668	85.3552	83.0051	71.6078	81.6978	70.6201	148.677	1973.93	2045.94	323.47	0.158103	56.6097	81.31	81.64	72.68	2.5
2007-01-31	7095.9	7151423	6704079	1390970	8674.9	351499	110.95	107.47	78.1158	85.1089	82.2708	67.7557	84.2403	69.5948	136.117	1968.16	2045.44	317.53	0.155238	64.9081	73.21	80.64	73.43	2.1
2007-02-28	7107.5	7108923	6707664	1405297	8873.4	358659	116.775	115.626	79.6202	87.0168	82.8702	65.4133	88.2845	70.9492	146.097	1974.5	2050.22	318.93	0.155559	54.5247	79.39	82.68	75.37	2.4
2007-03-31	7205.3	7138415	6830309	1442274	9381.7	364105	119.502	128.476	80.777	86.4296	84.4183	64.6088	91.7737	72.8567	149.537	1974.76	2051.53	318.94	0.155464	63.6995	81.55	84.65	75.26	2.8
2007-04-30	7294.5	7210967	6875258	1461393	9964.3	367326	126.34	129.747	83.5509	85.0759	92.7592	60.153	102.03	74.8083	158.152	1984.39	2056.13	323.35	0.157261	59.9222	86.79	87.98	75.69	2.6
2007-05-31	7238.8	7195192	6928873	1489997	10673	369718	126.75	123.273	86.1664	86.563	100.253	58.3583	105.276	76.6326	159.034	2094.23	2108.94	305.08	0.14466	55.832	86.92	89.71	77.25	2.7
2007-06-30	7282.8	7216367	7023577	1506901	10827.4	377832	127.193	122.183	91.1161	91.9472	104.924	57.4919	121.045	78.0232	163.885	2087.4	2104.83	305.32	0.145057	56.6493	90.04	89.38	79.8	2.7
2007-07-31	7285.6	7228811	7063718	1510151	10888.4	383885	129.715	123.668	95.3224	94.8539	108.578	62.9379	135.034	79.2479	170.442	2098.7	2103.48	325.83	0.1549	48.968	94.75	90.61	81.36	2.4
2007-08-31	7344.9	7198156	7044759	1535141	11128.5	387205	125.449	123.579	98.9153	102.139	112.798	60.6831	141.495	79.3601	165.401	2091.41	2104.13	319.48	0.151835	76.7221	91.23	89.09	81.74	2
2007-09-30	7365.5	7201921	7140136	1545372	11461.8	393099	131.785	128.561	105.03	117.158	118.247	60.3767	145.094	80.5102	176.469	2086.49	2103.91	315.59	0.150002	99.252	98.29	92.5	85.15	2.8
2007-10-31	7376.2	7193436	7229789	1522660	11382.2	394204	139.388	134.826	107.585	121.334	125.851	61.8912	147.971	79.2209	190.31	2072.43	2093.77	313.24	0.149606	79.1089	105.43	96.23	87.54	3.5
2007-11-30	7434.6	7220662	7288789	1542227	11756	399758	147.671	149.825	110.453	121.038	136.25	62.4892	153.991	80.2191	209.498	2078.83	2095.39	319.16	0.152315	83.9196	116.56	97.35	89.99	4.3
2007-12-31	7502	7285588	7436874	1558253	12869	403401	147.638	163.191	114.391	132.234	138.557	66.2708	152.559	80.9729	208.069	2077.13	2096.9	315.22	0.150327	94.4738	114.95	97.02	92.45	4.1
2008-01-31	7500.1	7304457	7449456	1601655	12509.7	417846	154.447	173.092	120.016	140.977	154.097	74.1392	150.634	81.6393	214.721	2075.21	2102.54	309.09	0.147008	134.443	118.02	101.75	97.5	4.3
2008-02-29	7582.2	7276617	7471675	1601423	12662.9	421038	161.369	187.259	128.028	160.826	168.632	83.6077	149.878	79.51	222.645	2076.13	2105.12	307.74	0.146186	101.773	123.63	109.68	105.54	4
2008-03-31	7716.2	7299474	7544871	1643419	12973.8	423055	171.38	203.224	132.069	163.332	176.602	81.6893	152.633	84.7254	238.879	2084.09	2105.43	313.96	0.149119	117.126	133.28	116.81	111.54	4
2008-04-30	7764.4	7345919	7625571	1646849	12944.4	429314	177.834	230.762	130.375	162.736	169.405	77.7314	148.949	86.1511	255.736	2090.66	2112.21	317.11	0.150132	91.6504	142.49	119.5	113.58	3.9
2008-05-31	7706.2	7342982	7688720	1662410	13312.8	436222	189.889	281.232	130.035	157.441	172.018	74.7018	144.26	91.0327	283.937	2158.69	2148.38	333.8	0.155373	77.2682	159.36	119.65	113.67	4.2
2008-06-30	7728.6	7378298	7734627	1677358	13841.2	443141	199.57	293.074	132.529	160.287	178.316	75.038	143.898	92.9776	306.178	2161.87	2156.07	344.86	0.159948	87.8779	172.17	120.89	117.13	5
2008-07-31	7741.7	7381435	7750324	1661970	13842.6	446362	202.798	318.247	130.105	148.21	164.799	88.0635	144.118	100.078	312.413	2164.97	2161.58	348.2	0.161086	93.8495	173.43	120.96	115.39	5.6
2008-08-31	7739.5	7371732	7759476	1668228	14196.6	448847	181.1	332.074	121.103	136.51	135.619	90.3945	133.549	101.765	271.339	2190.61	2170.58	360.63	0.166145	90.2367	149.29	113.05	106.67	5.4
2008-09-30	7812.6	7358569	7839899	1689414	14045.7	452899	165.918	329.003	112.762	125.328	120.592	83.7374	120.504	100.852	243.037	2194.96	2174.11	367.27	0.168929	167.761	132.41	105.67	101.67	4.9
2008-10-31	7919.9	7325322	7972122	1732206	13173.1	453133	135.642	271.258	97.5843	104.928	92.2138	73.6441	106.95	95.0447	191.153	2207.71	2183.13	372.12	0.170453	204.668	100.92	88.16	87.37	3.7
2008-11-30	8010.3	7349960	8018985	1793893	12839.2	458645	115.076	210.772	89.5474	95.9925	82.0299	74.8818	97.7756	87.3697	152.56	2208.37	2183.51	376.77	0.172552	143.179	80.02	78.66	82.74	1.1
2008-12-31	8229	7417325	8103057	1839383	12975.9	475167	102.514	173.391	85.973	95.1342	78.5501	72.7158	94.8903	80.8034	124.841	2215.97	2175.89	393.75	0.18096	146.425	64.46	73.84	80.25	0.1
2009-01-31	8273.9	7447359	8101892	1838753	11430.9	496135	105.37	187.295	86.4213	100.367	82.7779	77.4191	88.194	77.3182	127.65	2224.36	2169.12	409.46	0.188768	146.872	65.56	77.46	85.24	0.2
2009-02-28	8302.5	7432345	8093799	1821004	11465.2	506708	101.637	196.923	84.156	97.2116	82.2367	81.8749	82.5605	74.9531	119.326	2222.6	2165.39	413.34	0.190885	149.461	60.65	76.84	84.52	0.2
2009-03-31	8438.3	7462845	8094023	1850481	11581.6	530627	101.657	196.919	84.0151	97.2089	81.4881	82.927	80.8501	75.4043	120.358	2225.47	2154.78	429.14	0.199157	132.844	64.22	76.68	83.72	-0.4
2009-04-30	8438.4	7542195	8164981	1825213	11838.7	540481	103.868	176.042	87.211	98.113	93.8038	84.4555	80.3909	77.9186	121.185	2220.71	2150.92	430.33	0.200068	104.093	66.32	79.16	86.57	-0.7
2009-05-31	8425.5	7539544	8157432	1824779	12331.6	548264	112.432	162.262	93.3414	103.311	106.605	99.3611	83.4929	80.9316	135.298	2187.36	2179.13	448.59	0.205857	103.672	74.93	82.85	91.54	-1.3
2009-06-30	8438.1	7564651	8186153	1817692	12650.5	568916	121.529	159.22	93.3269	102.986	100.72	101.661	84.6648	83.1314	154.963	2179.07	2176.53	443.33	0.203687	109.359	86.92	84.31	91.48	-1.4
2009-07-31	8404.5	7581721	8170120	1814936	12618.1	573103	117.044	157.027	90.706	94.4596	89.9035	114.033	85.1278	85.2471	144.335	2188.84	2177.01	454.77	0.208897	101.469	81.07	82.68	88.11	-2.1
2009-08-31	8383.5	7579114	8152962	1824388	12797.3	576699	123.645	136.958	93.4588	91.9003	97.8543	138.845	87.9529	85.2886	155.808	2184.33	2180.23	449.1	0.205987	98.4591	88.28	88.37	91.28	-1.5
2009-09-30	8391.9	7577582	8153645	1863466	13101.9	585405	120.102	133.469	93.0449	89.8359	93.2472	142.57	95.0789	84.348	150.024	2187.27	2183.37	450.56	0.20636	100.215	84.45	86.16	90.17	-1.3
2009-10-31	8423.4	7574488	8178414	1888419	13376.9	586643	127.558	130.09	94.7863	93.8224	95.1711	140.135	102.657	82.4803	163.314	2194.31	2190.04	452.28	0.206517	86.3746	92.43	88.1	91.81	-0.2
2009-11-30	8498.6	7592868	8169984	1900158	13713.3	594605	132.46	131.823	98.8082	98.0174	101.755	137.778	113.097	83.7213	168.93	2195.62	2188.97	451.53	0.206275	99.4143	96.18	91.09	94.37	1.8
2009-12-31	8540.8	7644352	8275091	1902318	15267.6	610225	135.092	141.002	100.66	99.0455	107.565	145.645	112.802	83.9328	170.819	2196.92	2184.21	456.89	0.209179	98.8206	95.86	93.55	95.28	2.7
2010-01-31	8461.6	7668556	8234925	2079608	14904.1	625609	140.879	140.697	101.496	98.3612	107.102	163.775	108.978	85.0255	180.073	2204.78	2183.32	466.49	0.213661	112.998	99.92	96.22	96.23	2.6
2010-02-28	8506.1	7635656	8210916	2098379	15236.4	636072	137.554	143.644	98.9794	93.9697	107.309	157.357	101.588	85.6549	173.917	2209.2	2188.49	467.63	0.213677	111.306	96.68	93	93.72	2.1
2010-03-31	8574.3	7662193	8209452	2100420	15639.4	649947	142.134	140.515	96.3089	91.7725	110.325	115.492	101.6	86.9256	177.882	2218.46	2192.97	472.85	0.215621	106.744	100.24	94.53	92.12	2.3
2010-04-30	8599.5	7759675	8268952	2074131	16098.6	656561	150.038	135.145	96.8437	90.6642	109.364	101.799	109.738	89.4535	187.016	2222.07	2195.1	476.08	0.216883	103.274	104.68	98.02	93.39	2.2
2010-05-31	8581.9	7773641	8301215	2093301	16470.6	663351	141.226	130.436	96.2874	90.5572	107.167	94.0788	111.757	89.7652	172.995	2261.69	2245.86	496.22	0.220949	147.439	95.61	93.5	92.56	2
2010-06-30	8604.1	7784280	8333155	2097824	16900.9	673922	138.308	123.599	95.7501	87.7975	106.028	98.1002	110.441	90.8155	172.578	2256.33	2249.58	482.13	0.21432	133.64	95.57	91.13	92.45	1.1
2010-07-31	8574.5	7788079	8337673	2080015	17063.3	674051	138.545	128.5	99.9602	95.2788	110.134	107.878	112.842	91.8206	171.792	2237.9	2245.29	463.84	0.206584	141.113	95.31	93.54	95.73	1.2
2010-08-31	8605.3	7789657	8342474	2066337	17437.7	687507	142.363	140.842	107.666	112.942	121.807	114.567	112.257	92.6171	173.136	2212.81	2245.28	444.32	0.197891	120.985	96.14	99.04	99.79	1.1
2010-09-30	8647.1	7788638	8344373	2084489	17690.2	696472	145.003	147.894	114.132	125.946	124.853	138.723	116.026	92.5038	172.967	2195.27	2235.83	439.11	0.196397	133.158	96.06	102.92	103.79	1.1
2010-10-31	8707.9	7784699	8378476	2086344	17848.3	699777	152.693	156.203	120.072	130.589	139.178	152.327	121.386	93.9892	182.85	2182.76	2240.2	432.31	0.192978	122.186	101.57	108.71	108.72	1.2
2010-11-30	8773.1	7788978	8388301	2083006	18264.9	710339	157.827	164.498	124.121	132.392	153.872	162.83	118.736	96.1095	190.001	2179.53	2242.33	427	0.190427	127.231	105.56	112.08	113.04	1.1
2010-12-31	8855.2	7822875	8472295	2088249	20011.9	725852	166.801	165.851	129.31	139.722	166.264	173.761	117.439	97.3522	201.965	2187.5	2244.37	433.36	0.193088	129.491	112.67	117.3	118.46	1.5
2011-01-31	8847.3	7843991	8435755	2051638	19307.7	733885	172.981	168.842	133.687	144.899	174.488	183.238	122.784	97.6206	209.939	2181.66	2240.87	431.16	0.192407	110.214	117.04	122.77	123.85	1.6
2011-02-28	8884.4	7818290	8415890	2038553	19536.7	736131	179.468	169.554	137.622	151.443	175.434	182.381	130.262	100.315	217.792	2178.53	2240.69	425.72	0.189995	93.2225	121.81	128.11	129.92	2.1
2011-03-31	8997.7	7860811	8441080	2079826	19788.7	758131	185.474	167.228	134.279	145.532	163.111	162.378	135.809	103.486	235.768	2178.77	2229.93	435.55	0.19532	125.991	133.09	123.96	125.91	2.7
2011-04-30	9052.8	7970763	8482015	2081800	20020.8	757385	194.871	165.332	136.42	151.732	162.787	150.742	134.519	107.712	252.566	2181.99	2235	435.64	0.194917	114.677	141.94	125.85	127.46	3.2
2011-05-31	9022.9	7983201	8488119	2085498	20160.9	763409	187.741	177.64	135.163	150.893	162.403	136.163	134.171	108.103	240.75	2274.22	2272.05	439.79	0.193565	88.7322	133.14	121.61	123.87	3.6
2011-06-30	9111.4	8005162	8517984	2086463	20721.9	780821	185.937	198.341	134.956	147.13	160.776	155.989	135.318	106.862	237.887	2264.59	2277.25	424.42	0.186374	117.052	131.17	121.92	123	3.6
2011-07-31	9263.9	8017214	8522262	2073267	20828.1	772924	188.471	206.17	133.199	140.475	156.053	174.621	133.568	106.501	242.632	2269.08	2284.87	427.69	0.187184	155.344	133.73	123.23	122.65	3.6
2011-08-31	9459.3	7997234	8530700	2077125	21061.9	780852	184.135	209.455	132.976	144.867	151.482	171.711	131.881	105.641	230.727	2264.66	2280.18	434.01	0.19034	214.485	125.22	121.86	123.44	3.8
2011-09-30	9497.8	8000077	8568032	2096202	21480.4	787406	182.107	212.45	130.409	140.48	147.82	165.266	127.119	106.948	232.069	2267.69	2277.02	443.2	0.19464	191.011	125.51	118.9	121.38	3.9
2011-10-31	9547.6	8002828	8555870	2064425	21366.7	816829	175.684	205.486	125.719	133.127	137.991	157.514	126.205	106.197	229.149	2278.86	2280.7	459.76	0.201587	165.186	124.17	111.61	115.34	3.5
2011-11-30	9630.6	8024423	8565195	2075132	21920	825494	178.04	203.914	126.119	130.895	144.96	148.233	125.059	108.301	236.7	2280.08	2283.97	458.29	0.200655	197.627	129.4	108.58	112.02	3.4
2011-12-31	9726.7	8069214	8670607	2043317	24204.8	851591	174.761	190.235	122.061	124.416	140.453	142.572	121.994	106.489	234.137	2295	2288.98	468.68	0.204755	181.474	128.02	106.31	109.43	3
2012-01-31	9759.4	8082743	8640111	2035777	23349.1	855899	177.619	183.333	122.401	127.239	144.328	145.794	120.334	103.138	236.64	2298.51	2289.58	471.92	0.206116	160.952	134.11	108.76	111.13	2.9
2012-02-29	9784.4	8047690	8648412	1996267	23542.5	867171	183.128	185.183	125.383	131.138	148.335	149.277	121.242	105.578	244.375	2297.82	2290.23	471.71	0.205966	141.663	142.79	111.34	113.37	2.9
2012-03-31	9900.7	8092707	8718043	2025447	23747.8	895566	187.234	211.309	125.763	130.606	152.473	149.126	118.067	106.481	253.335	2303.09	2298.84	467.81	0.203498	134.336	147.88	111.87	114.54	2.7
2012-04-30	9946.5	8178578	8721254	2034388	23923.8	889604	184.23	243.026	124.381	129.111	156.292	141.285	112.525	105.719	246.437	2301.64	2294.2	466.53	0.203352	126.531	142.43	111.81	114.75	2.3
2012-05-31	9880.6	8157056	8752513	2044150	24036.3	900049	173.348	244.152	119.041	126.304	144.397	128.472	105.521	103.749	228.346	2372.05	2356.46	477.93	0.202817	159.591	132.28	109.49	112.9	1.7
2012-06-30	9958.4	8185426	8810356	2034530	24461	924991	162.08	207.379	115.87	125.328	135.258	126.663	102.277	101.403	205.115	2370.17	2354.84	477.66	0.202842	188.141	115.97	106.07	110.53	1.7
2012-07-31	10003.5	8199760	8833838	2028748	24306.3	919072	167.314	193.461	122.129	143.897	138.557	141.431	99.7338	100.369	214.924	2314.04	2327.76	450.41	0.193495	158.904	124.56	109.83	118.44	1.4
2012-08-31	10066.5	8191274	8826211	2019746	24284.2	924895	171.974	192.79	123.354	147.059	138.313	129.158	101.993	103.082	228.38	2247.46	2287.46	431.11	0.188467	122.51	135.38	109.26	118.07	1.7
2012-09-30	10162.7	8192726	8866346	2032024	24437.8	943689	173.707	189.625	125.223	146.765	136.926	123.722	110.954	107.02	230.329	2236.25	2281.35	431.88	0.189309	151.899	135.21	111.17	118.11	2
2012-10-31	10243.3	8183764	8928498	2016458	24444.8	936404	172.097	186.044	124.042	146.453	124.897	125.698	114.222	107.967	225.631	2228.27	2275.38	421.28	0.185147	158.628	134.15	109.04	114.94	2.2
2012-11-30	10340.4	8193913	8955966	2026771	24741	944832	169.751	175.783	123.639	148.485	121.522	119.696	114.861	107.69	221.983	2226.75	2272.62	423.51	0.186353	173.949	132.33	107.12	112.56	1.8
2012-12-31	10528.6	8276923	9044640	2058147	27164.6	974149	170.538	174.426	122.865	146.396	118.381	119.501	118.149	107.406	221.993	2239.4	2279.61	425.95	0.186852	168.589	132.37	108.36	112.13	1.7
2013-01-31	10503.8	8299554	9000857	2042104	26348.7	992129	174.695	171.506	123.39	145.182	124.28	116.804	121.008	106.455	228.249	2241.09	2284.31	423.33	0.185321	167.826	135.93	108.48	111.19	1.6
2013-02-28	10477.1	8282805	9016092	2055506	26768.4	998601	176.178	173.327	123.252	142.283	125.549	113.031	123.772	107.554	232.74	2243.59	2284.99	424.97	0.185983	125.699	139.79	108.22	110.02	2
2013-03-31	10624.1	8338735	9079303	2076382	27198.6	1.03586e+06	171.587	169.805	122.888	139.942	122.382	114.254	128.033	108.022	226.16	2246.93	2285.78	427.28	0.18693	141.701	132.54	105.18	109.01	1.5
2013-04-30	10653.1	8437335	9125702	2077230	27377.1	1.03255e+06	168.321	167.815	122.872	134.854	120.636	110.182	140.816	108.737	220.958	2247.49	2277.76	439.33	0.192878	134.628	126.61	102.06	106.74	1.1
2013-05-31	10576	8440305	9137227	2083502	27593.4	1.04217e+06	167.167	155.458	122.092	136.38	121.046	109.06	139.977	105.46	220.349	2433.66	2393.22	480.36	0.200717	106.488	126.3	101.75	107.08	1.4
2013-06-30	10640.6	8496379	9161985	2095651	28212.3	1.0544e+06	164.701	152.788	120.923	133.76	120.681	105.781	140.259	104.986	219.983	2425.05	2390.51	473.45	0.198054	120.429	125.71	100.51	107.1	1.8
2013-07-31	10679.7	8505401	9152050	2101376	28443.9	1.05221e+06	166.668	149.553	117.899	126.441	116.221	104.21	140.99	104.513	227.023	2424.03	2393.46	462.6	0.193277	107.975	129.89	98.9	104.71	2
2013-08-31	10735.1	8498909	9182537	2102472	28499.9	1.06126e+06	169.312	146.721	116.153	119.232	111.895	105.403	145.65	105.473	232.234	2428.93	2397.26	462.14	0.192778	118.668	133.04	98.68	102.61	1.5
2013-09-30	10802.9	8507913	9178509	2098353	28352.6	1.07738e+06	168.68	139.818	116.405	116.706	112.917	107.487	149.001	106.054	234.336	2431.2	2393.97	467.08	0.195107	132.753	133.77	98.02	102.6	1.2
2013-10-31	10930	8520882	9198418	2098329	28276.4	1.07024e+06	166.01	132.966	118.753	118.723	116.039	115.5	152.961	106.418	229.394	2431.56	2394.93	474.855	0.198275	157.584	131.75	98.34	102.86	1
2013-11-30	10974.3	8550157	9233295	2108915	28873.3	1.07926e+06	164.298	133.133	118.679	117.963	121.969	109.302	151.93	105.638	225.437	2431.92	2395.9	482.63	0.20144	96.0642	130.35	97.48	102.06	1.2
2013-12-31	11104.3	8627674	9246611	2088309	31155.6	1.10652e+06	167.886	137.995	118.195	117.864	120.383	102.427	156.488	104.606	233.482	2438.1	2400.91	483.98	0.201582	118.371	134.15	97.9	102.2	1.5
2014-01-31	11101.6	8658882	9221350	2080589	29861.2	1.12352e+06	166.688	153.714	116.224	117.012	115.58	96.6656	156.183	103.186	229.997	2443	2404.21	484.52	0.20153	110.916	131.22	97.06	100.96	1.6
2014-02-28	11153.4	8611077	9232803	2093907	30169	1.13176e+06	170.992	161.477	118.471	119.674	120.84	102.644	156.418	103.618	237.209	2443.41	2410.04	479.85	0.199105	97.9927	133.97	97.91	103.21	1.1
2014-03-31	11278.4	8634439	9270958	2087346	29519.3	1.16069e+06	169.83	163.017	122.102	125.415	125.384	110.773	154.792	106.225	229.728	2448.25	2412.61	486.97	0.201844	113.311	130.67	99.95	108.07	1.5
2014-04-30	11331.6	8728308	9297491	2071500	29879	1.16881e+06	170.998	157.526	121.457	125.491	121.53	108.981	147.302	109.686	230.829	2452.14	2413.59	490.06	0.203042	101.147	130.68	99.97	107.31	2
2014-05-31	11274.8	8716091	9360278	2074343	29890.8	1.18229e+06	168.76	142.956	121.305	125.247	119.177	113.065	141.801	112.068	231.317	2434.93	2428.81	507.69	0.209028	103.719	132.33	99.53	106.88	2.1
2014-06-30	11336.8	8753539	9384212	2075355	30073.1	1.20959e+06	169.075	143.529	119.295	118.748	115.222	112.515	136.053	116.188	235.192	2441.04	2431.95	511.85	0.210469	86.3016	134.32	98.06	104.66	2.1
2014-07-31	11391.8	8757077	9400331	2068208	30178.3	1.19425e+06	165.681	152.756	116.375	112.175	110.629	113.001	130.212	117.778	226.539	2445.77	2433.2	517.51	0.212687	92.8871	127.95	97.97	102.61	2
2014-08-31	11422.7	8751629	9443647	2065530	30338.7	1.1975e+06	160.137	147.63	113.024	110.386	101.648	106.556	120.635	119.17	218.061	2461.25	2442	520.46	0.213129	98.8871	122.39	96.88	100.94	1.7
2014-09-30	11470.6	8767152	9466964	2077291	30297.6	1.20205e+06	155.058	145.286	109.35	107.395	98.551	99.4758	110.85	117.913	210.907	2466.12	2447.29	525.32	0.214654	123.055	117.44	93.96	97.81	1.7
2014-10-31	11538.6	8788034	9476256	2058439	29831.2	1.19924e+06	146.427	137.31	109.355	108.151	100.091	103.634	107.109	117.196	193.018	2468.98	2452.04	522.8	0.21321	118.893	106.77	92.89	97.31	1.7
2014-11-30	11615	8854000	9567457	2076989	30141.9	1.20861e+06	139.596	136.789	108.237	109.261	100.851	100.193	102.642	115.109	178.457	2468.68	2450.78	520.1	0.212218	113.248	97.3	92.86	97.15	1.3
2014-12-31	11760	8931353	9695399	2086864	31615.7	1.22837e+06	126.235	138.155	105.15	110.864	97.8922	94.8428	98.4825	108.825	148.554	2472.73	2453.15	521.17	0.212449	111.619	79.8	90.59	95.71	0.8
2015-01-31	11759	8946578	9738730	2062511	31033.7	1.24271e+06	114.225	143.837	100.712	105.89	95.0003	94.9576	92.3911	103.808	122.682	2471.19	2453.76	518.9	0.211471	135.798	63.75	87.68	93.67	-0.1
2015-02-28	11847.1	8908583	9737235	2054233	31225	1.25738e+06	117.589	139.898	98.4504	101.592	95.1797	90.3142	95.171	100.472	134.811	2475.08	2459.81	520.12	0.211447	112.307	73.77	86.14	91.99	-0.1
2015-03-31	11956.7	8943131	9801248	2088347	31028.8	1.27533e+06	113.572	135.132	95.6057	99.5108	92.6152	81.9616	95.1387	96.8112	129.405	2474.65	2462.89	514.41	0.208864	103.707	71.15	84.5	89.8	-0.1
2015-04-30	12004.7	9040704	9869933	2084126	31696.9	1.28078e+06	114.843	132.65	94.6969	98.2006	91.8674	80.9201	90.5893	97.7318	131.379	2481.31	2464	518.55	0.21045	101.328	73.36	84.19	89.45	-0.2
2015-05-31	11907.9	9070027	9940369	2092550	31820.4	1.30736e+06	118.693	143.843	95.0305	95.7135	94.4897	82.5557	89.88	99.5287	138.455	2478.35	2486.28	519.26	0.20885	106.059	79.26	84.87	89.28	-0.2
2015-06-30	11962.5	9090087	9973898	2096810	31936.3	1.33338e+06	116.502	148.63	94.5432	96.6915	95.8902	77.1097	87.6869	98.5986	135.124	2479.3	2489.78	521.18	0.209328	117.493	76.68	83.55	89.08	0.1
2015-07-31	12012.9	9102447	10027935	2108678	32072.5	1.35321e+06	109.744	137.699	93.8032	98.9324	90.4287	79.0338	82.2023	99.0689	123.655	2477.26	2485.14	532.39	0.214229	128.811	69.97	82.31	89.42	0.2
2015-08-31	12070.4	9112081	10032566	2106787	32361	1.35691e+06	102.52	130.648	89.5642	91.8667	82.2945	71.1539	79.9496	99.1661	109.45	2481.94	2484.14	539.74	0.217274	130.864	60.27	78.81	85.61	0.2
2015-09-30	12138.2	9096904	10040557	2115616	32052.5	1.35982e+06	102.363	127.333	89.0197	90.4723	81.9606	73.4231	83.2001	97.0568	110.018	2481.69	2485.7	541.54	0.217862	173.781	60.31	77.96	83.86	0.2
2015-10-31	12171.5	9105777	10114071	2124056	32161	1.36102e+06	102.317	122.924	90.3695	91.7045	87.7564	86.0719	88.0201	92.422	109.521	2474.05	2479.47	539.68	0.217659	124.712	60.51	78.02	84.76	0.2
2015-11-30	12297.9	9145928	10180680	2132942	32745	1.37396e+06	96.2261	118.702	87.7067	90.4632	85.1293	90.0438	80.5229	89.1358	101.648	2476.04	2469.12	565.48	0.229021	101.525	55.87	75.99	83.7	0.5
2015-12-31	12427.3	9206476	10228432	2134700	35179.7	1.39228e+06	90.7536	113.959	87.061	89.4436	86.6812	90.6289	80.9898	86.9848	90.4534	2472.82	2466.67	565.22	0.229143	113.301	48.3	75.47	83.66	0.7
2016-01-31	12478.4	9226554	10264181	2145396	33966.5	1.41632e+06	85.3223	108.18	84.8612	87.5525	85.2906	86.9495	79.375	84.1805	77.5282	2467.46	2460.67	566.52	0.23023	149.895	40.86	74.03	82.3	1.4
2016-02-29	12517.1	9183408	10278374	2167342	34309.6	1.42462e+06	87.3708	112.92	86.0464	87.2762	92.151	81.5915	78.8378	85.9091	78.1394	2469.55	2456.23	573.33	0.233419	155.006	42.84	74.6	82.53	1
2016-03-31	12684.8	9214352	10322666	2178738	34689.4	1.4462e+06	93.6086	115.555	87.4222	86.4548	97.3426	95.5376	76.6691	86.1036	87.4631	2466.96	2455.24	571.18	0.232637	165.714	48.74	76.99	84.41	0.9
2016-04-30	12778.6	9337483	10399147	2168656	35105.5	1.44521e+06	96.7585	110.179	89.1773	88.4068	101.169	93.8869	77.1441	87.9146	92.2597	2465.11	2452.66	574.54	0.234252	143.854	52.28	78.83	86.89	1.1
2016-05-31	12708.4	9368340	10440837	2182445	35642.9	1.4617e+06	100.582	100.467	90.5838	91.0945	99.5558	104.844	72.7032	90.1553	101.393	2506.33	2495.22	604.99	0.24246	131.851	57.65	79.95	89.62	1
2016-06-30	12789	9394599	10473181	2253979	35856.9	1.49049e+06	103.209	94.2202	93.8361	94.1429	97.927	120.376	73.9068	94.2804	106.415	2514.55	2502.57	604.44	0.241528	242.08	60.23	81.64	92.57	1
2016-07-31	12850.1	9404959	10542969	2262843	36031.7	1.49156e+06	102.828	88.7773	92.9732	90.3962	94.9025	121.561	76.0154	95.3125	101.995	2522.15	2512.88	603.1	0.240004	234.403	57.28	81.37	90.35	0.8
2016-08-31	12946.7	9399942	10533407	2275872	36169.6	1.51098e+06	103.306	91.6512	95.2947	89.2856	102.386	124.568	81.8105	96.4185	103.766	2547.09	2523.14	622.1	0.246558	143.116	58.42	80.54	89.15	1.1
2016-09-30	13016.2	9407430	10551919	2281887	36148.8	1.51636e+06	103.356	89.6716	96.0861	86.2652	104.32	132.925	90.8548	94.8596	105.175	2546.32	2526.95	617.98	0.244556	148.448	59.09	79.9	88.61	1.5
2016-10-31	13079.4	9429381	10568292	2295118	36051	1.51949e+06	106.57	92.7676	95.9264	86.722	101.847	137.51	93.7585	93.024	114.806	2542.49	2525.77	618.33	0.244809	133.539	64.39	79.52	87.39	1.6
2016-11-30	13191.8	9494509	10660028	2285837	36433	1.53043e+06	105.446	97.2653	95.7993	85.9557	106.161	125.226	94.5028	93.4448	108.005	2548.16	2529.41	621.43	0.245682	249.49	60.93	82.23	87.88	1.7
2016-12-31	13299.9	9563427	10735858	2284024	38418	1.55007e+06	111.643	98.3443	95.0864	86.1471	110.259	114.504	96.202	90.651	123.054	2562.12	2536.76	627.28	0.247276	221.078	69.59	82.74	87.66	2.1
2017-01-31	13281.6	9590487	10734715	2265458	38016.8	1.58419e+06	115.912	102.882	97.7024	88.6775	112.192	125.829	98.5502	91.946	128.327	2560.36	2537.22	625.82	0.246656	264.121	70.23	84.3	89.47	2.5
2017-02-28	13305.6	9561292	10769896	2266093	38462.3	1.58986e+06	116.37	102.968	98.1191	90.0018	107.969	125.554	99.2264	93.9343	126.004	2557.4	2543.41	617.24	0.242682	200.679	70.1	85.24	89.28	2.7
2017-03-31	13491.7	9597629	10860502	2289209	38555.2	1.60794e+06	110.869	96.9791	96.2403	87.8655	101.591	111.884	100.626	95.6538	116.321	2573.12	2553	622.61	0.243874	233.854	65.94	84.01	87.68	2.4
2017-04-30	13565	9702896	10927124	2292605	38663.8	1.60392e+06	110.976	92.8178	95.1363	86.8999	97.5778	101.74	100.044	97.5856	119.417	2578.58	2555.41	628.36	0.245894	179.602	67.44	82.31	86.81	2.2
2017-05-31	13474.1	9723663	10939554	2311609	39222.9	1.60974e+06	108.838	86.7496	97.3999	88.2932	101.962	99.3942	104.831	99.4591	114.937	2530.95	2564.91	599.44	0.233708	164.494	64.87	82.42	88.15	1.9
2017-06-30	13522.1	9763583	11007628	2327126	39623.1	1.6395e+06	105.644	85.5056	97.9661	92.3599	97.4726	86.0269	109.656	100.686	108.244	2530.9	2563.98	602.72	0.235072	168.994	60.61	81.64	87.11	1.6
2017-07-31	13584.4	9781486	11032488	2318764	39275.9	1.63634e+06	108.482	87.4446	100.232	96.9363	96.6592	90.4888	113.896	101.192	112.039	2537.93	2566.16	611.03	0.238111	147.228	62.91	83.01	87.5	1.7
2017-08-31	13653.7	9776216	11073583	2339701	39419.3	1.65295e+06	111.372	92.8075	99.3383	92.2997	99.1615	88.9218	116.893	100.347	118.288	2539.92	2565.43	615.75	0.240018	140.159	66.41	83.76	85.55	1.9
2017-09-30	13705.5	9788225	11098268	2347196	39571	1.66367e+06	114.568	100.951	99.8871	92.1169	103.835	89.0419	118.4	99.1547	126.227	2544.73	2565.52	616.91	0.240462	156.286	70.74	84.59	86.1	2.2
2017-10-31	13750.7	9813059	11114353	2343137	39667.5	1.66245e+06	116.086	103.416	98.9121	91.7903	102.677	88.7302	115.368	98.4346	130.799	2554.34	2572.35	638.91	0.248376	148.664	73.28	84.44	85.3	2
2017-11-30	13819.9	9874847	11175531	2352839	40114.4	1.67916e+06	120.849	102.113	98.9342	92.1498	103.853	92.7471	111.375	98.4296	141.562	2555.72	2572.8	638.25	0.248076	155.058	78.95	84.81	85.58	2.2
2017-12-31	13945	9905721	11233795	2347812	42442.2	1.69024e+06	122.578	105.396	96.4061	92.4205	97.9631	88.9887	107.27	96.0821	144.914	2562.59	2576.95	641.38	0.248891	148.645	80.83	84.23	84.85	2.1
2018-01-31	13863.1	9917009	11220397	2339727	41597.5	1.72081e+06	129.84	106.612	96.8029	95.202	98.2515	87.1971	105.998	95.6335	156.132	2565.94	2575.68	642.86	0.249588	150.622	87.41	87.1	87.03	2.1
2018-02-28	13849.1	9865773	11217608	2335348	42045.5	1.72907e+06	126.822	109.633	97.8753	98.3706	95.6006	83.9264	108.757	96.9632	148.239	2564.51	2580.11	636.93	0.246862	123.857	82.11	88.26	88.67	2.2
2018-03-31	14031	9890903	11282736	2338532	42377	1.73986e+06	126.365	108.501	99.0421	101.796	95.3551	80.9113	111.293	97.1898	147.972	2567.01	2583.31	637.97	0.246958	167.394	82.81	87.86	90.04	2.4
2018-04-30	14069.5	10010867	11316668	2346938	43122	1.73768e+06	128.366	103.542	98.558	103.969	94.0217	76.8209	109.988	95.9391	152.743	2562.23	2577.05	640.52	0.248548	155.807	88.4	89.55	91.66	2.5
2018-05-31	13980.4	10031511	11419500	2373761	43257.4	1.74306e+06	133.051	103.355	98.6728	105.531	92.1527	76.4458	111.419	95.341	163.58	2578.35	2620.85	594.46	0.22682	174.711	94.6	89.73	91.85	2.8
2018-06-30	14074.7	10066296	11529059	2385100	44126.7	1.77018e+06	131.968	108.7	96.951	100.847	89.3334	77.3661	112.281	95.0866	163.929	2568.88	2615.29	590.91	0.225944	176.75	93.67	87.93	88.94	2.9
2018-07-31	14109.6	10068028	11518479	2375341	43910.3	1.7762e+06	130.275	110.383	95.1352	98.7204	86.8995	72.5048	110.129	94.6385	165.273	2560.97	2614.91	584.43	0.223499	221.037	93.03	84.14	86.35	2.9
2018-08-31	14164.9	10056582	11519249	2385214	44369.1	1.78867e+06	127.977	116.959	95.9696	103.489	84.4302	68.6044	108.458	95.7758	163.922	2559.33	2613.28	585.64	0.224102	178.98	91.99	82.71	84.84	2.7
2018-09-30	14199.5	10065900	11566435	2397155	44254.7	1.80167e+06	132.426	121.937	94.2394	100.343	82.3342	70.3765	108.292	94.0532	174.088	2567.35	2620.45	590.44	0.22532	194.161	98.72	81.15	82.65	2.3
2018-10-31	14201.4	10074396	11581372	2419393	44218.4	1.79556e+06	133.426	123.876	93.3089	100.871	81.328	76.5001	102.804	92.3175	173.771	2562.05	2618.75	591.31	0.225799	219.662	100.22	82.28	83.39	2.5
2018-11-30	14255.1	10105049	11668227	2426417	44891.6	1.81318e+06	121.853	118.757	92.1955	99.6337	76.5906	79.8608	99.9931	92.889	149.336	2597.49	2643.08	763.91	0.289023	244.534	84.44	81.13	82.23	2.2
2018-12-31	14448.8	10142429	11714685	2420499	47109.3	1.82674e+06	115.963	113.173	92.2496	101.096	76.8353	78.3103	97.8482	92.8939	133.349	2598.17	2642.5	766.58	0.290096	268.498	74.9	80.8	82.63	1.9
2019-01-31	14423.8	10147973	11693135	2386334	45721.2	1.86594e+06	117.078	112.041	93.3151	101.77	80.258	79.3432	100.947	92.2699	133.302	2600.46	2642.59	769.375	0.291144	260.986	76.2	81.18	83.5	1.6
2019-02-28	14401.9	10097697	11741077	2377177	46212.6	1.86743e+06	119.012	105.238	94.0098	100.737	81.7842	80.3092	103.764	93.0946	136.049	2602.75	2642.68	772.17	0.292192	204.534	80.09	82.65	83.76	1.5
2019-03-31	14572.5	10125094	11886634	2404740	46141.2	1.88941e+06	119.91	110.536	93.1584	97.5126	78.414	78.6627	105.648	94.5781	138.256	2606.46	2640.14	778.95	0.295041	248.886	82.22	82.45	83	1.9
2019-04-30	14623	10252238	11942407	2408328	46435.9	1.88467e+06	123.417	117.555	93.6114	94.6338	79.1121	79.256	106.128	97.7557	143.768	2611.42	2637.55	788.26	0.298861	190.222	86.43	82.67	83.08	2
2019-05-31	14575	10286354	12032321	2410506	46735.3	1.89115e+06	120.478	114.927	94.2677	94.4436	78.5015	76.7356	106.593	100.535	139.411	2701.59	2689.35	808.85	0.30076	238.83	85.18	81.19	82.24	1.8
2019-06-30	14734.8	10289653	12114505	2426921	47349.4	1.92136e+06	115.529	112.388	95.405	99.1906	77.4619	79.9441	102.891	101.23	123.532	2667.92	2680.41	785.95	0.29322	313.81	76.34	82.58	84.49	1.6
2019-07-31	14814.4	10290478	12150130	2420586	47351	1.91941e+06	117.968	110.886	95.147	97.5514	78.0903	79.4291	101.064	102.442	126.89	2664.79	2678.54	787.16	0.293877	259.209	77.04	82.53	83.26	1.8
2019-08-31	14896.1	10284418	12264151	2440790	47584.1	1.93549e+06	112.712	110.088	94.0842	92.6257	82.5894	76.2292	100.3	102.274	118.18	2664.78	2670.19	796.39	0.298252	315.382	71.59	79.31	80.77	1.7
2019-09-30	14986.8	10295933	12251174	2440731	48266.8	1.95225e+06	114.809	109.447	93.3686	91.8373	83.8883	73.5115	99.6381	101.017	123.743	2656.19	2665.77	795.4	0.298375	272.081	75.56	79.58	80.77	1.7
2019-10-31	15112.2	10304356	12293221	2422523	48082.4	1.9456e+06	113.009	104.472	95.2473	95.9778	84.1092	77.7716	100.82	101.551	120.505	2659.68	2663.17	796.9	0.29923	256.908	72.67	80.28	82.28	1.8
2019-11-30	15259.4	10365648	12401278	2443737	49195.3	1.96143e+06	116.982	98.2257	98.6262	95.5691	93.1637	79.1902	102.453	106.526	129.104	2658.19	2664.54	792.15	0.297293	251.511	76.62	82.07	85.31	2.1
2019-12-31	15412.5	10404508	12395713	2448558	51660.3	1.98649e+06	119.992	97.433	101.007	97.3971	101.499	82.9977	103.543	106.648	132.368	2665.5	2664.18	798.77	0.299818	264.112	79.08	83.64	87.26	2.3
2020-01-31	15397.1	10416440	12357486	2436453	50622.9	2.02307e+06	119.566	96.7425	102.515	100.687	108.733	87.5403	103.845	103.61	127.414	2662.86	2669.81	792.83	0.296961	226.887	76.06	84.33	88.31	2.5
2020-02-29	15383.1	10385101	12441809	2459734	51314.2	2.03083e+06	110.94	102.516	99.419	99.5764	97.5533	91.4486	102.852	100.463	110.312	2662.87	2670.86	792.75	0.296815	228.658	66.31	81.26	85.84	2.3
2020-03-31	16056.1	10443190	12762048	2593911	52327	2.08092e+06	93.7304	108.367	95.1772	98.0239	85.4248	73.9442	101.525	99.4251	73.6845	2666.55	2670.64	796.77	0.298344	356.19	42.65	78.18	83.07	1.5
2020-04-30	17102.4	10630332	12941153	2628081	52951.7	2.09353e+06	83.9705	109.351	92.5269	99.6473	81.1776	63.1795	95.7537	96.9065	52.7713	2664.31	2658.42	807.81	0.303868	357.917	31.63	76.08	81.34	0.3
2020-05-31	17766.9	10812995	13166170	2687563	53068	2.10018e+06	91.3337	92.6324	91.1354	98.019	77.7689	67.8454	94.4255	95.4159	66.9152	2751.89	2705.5	867.74	0.320732	430.177	39.25	76.64	81.36	0.1
2020-06-30	18103.7	11036799	13242831	2711849	54392.6	2.13495e+06	99.8753	88.5494	93.2558	97.3096	86.6137	74.9406	98.3326	94.8164	82.4152	2760.13	2708.42	872.53	0.322155	329.168	48.52	79.71	83.36	0.6
2020-07-31	18252.8	11103082	13308092	2719668	54687.4	2.12546e+06	103.081	91.9021	94.0415	97.2736	93.2004	76.0119	101.787	92.2271	86.9007	2730.34	2703.7	847.22	0.313356	351.381	51.65	82.13	84.3	1
2020-08-31	18319.2	11168403	13340622	2729543	55294.2	2.13684e+06	108.927	100.257	95.9159	99.2177	98.7018	81.094	102.1	92.203	93.3839	2730.77	2704.11	850.29	0.314444	301.307	54.3	85.57	87.13	1.3
2020-09-30	18543.1	11219941	13427966	2733563	56023.9	2.16408e+06	108.208	97.3068	98.0115	104.327	104.596	78.9607	102.318	91.474	90.525	2730.33	2707.98	841.45	0.31073	290.133	51.17	87.89	89.85	1.4
2020-10-31	18689.1	11232911	13516390	2769473	55871.6	2.14972e+06	110.615	96.5556	101.376	112.088	106.45	84.7104	104.48	91.7834	93.3353	2733.4	2711.14	831.19	0.306583	306.996	51.62	89.41	92.02	1.2
2020-11-30	18980.6	11306343	13629658	2790114	56122.6	2.172e+06	115.144	100.666	105.586	114.844	121.903	87.5282	105.382	93.3181	100.185	2721.23	2709.94	821.66	0.303202	366.898	55.3	93.27	95.62	1.2
2020-12-31	19247.9	11360021	13750587	2808229	58652.1	2.1868e+06	125.537	103.84	108.597	116.387	131.199	87.1408	109.186	94.8451	118.82	2722.68	2718.78	814.29	0.299506	295.062	63.75	97.9	98.1	1.4
2021-01-31	19372	11400534	13784908	2798149	57598.4	2.21305e+06	137.395	122.436	113.526	125.009	138.875	94.1592	111.247	95.9608	138.811	2714.3	2717.21	806.78	0.296915	276.482	69.88	102.31	103.12	1.4
2021-02-28	19524	11385088	13851202	2817950	58178.2	2.23603e+06	140.567	138.215	116.571	126.147	147.462	100.175	113.074	97.7682	143.436	2716.35	2727.73	798.52	0.292742	212.643	80.38	104.99	104.57	1.7
2021-03-31	19946.1	11436715	13964439	2847942	58261.6	2.27649e+06	141.247	149.869	119.229	123.908	159.302	96.1974	117.46	100.763	142.661	2726.02	2739.12	797.1	0.291006	212.382	80.77	105.77	103.69	2.6
2021-04-30	20269.8	11618134	14021790	2866017	59206.3	2.26211e+06	145.041	148.744	122.066	126.201	162.191	99.9868	119.105	104.345	143.342	2726.65	2749.25	788.93	0.286962	196.347	80.8	108.92	106.21	4.2
2021-05-31	20318.5	11675681	14134516	2872144	59194.1	2.27554e+06	155.101	148.197	128.126	133.695	174.876	106.799	121.131	107.384	155.267	2790.36	2791.38	783.85	0.280811	187.508	86.28	116.12	111.96	5
2021-06-30	20439.4	11691169	14231690	2898159	59583.9	2.31779e+06	160.613	163.019	125.278	130.315	157.681	107.732	119.914	110.687	171.658	2797.65	2795.87	783.42	0.280206	176.149	93.92	114.37	109.24	5.4
2021-07-31	20571	11690326	14345438	2897850	59379.7	2.30215e+06	165.268	163.97	124.565	126.257	155.496	109.552	116.73	114.113	183.051	2795.25	2793.82	776.86	0.278064	203.384	98.29	114.15	108.39	5.4
2021-08-31	20777	11688721	14380501	2902241	59816.9	2.31227e+06	163.515	165.367	127.958	130.388	165.862	120.542	116.161	113.433	184.891	2768.76	2785.87	760.21	0.272881	212.967	96.32	113.24	109.45	5.3
2021-09-30	20956.9	11691818	14444815	2936572	60606.2	2.34283e+06	172.092	195.278	129.189	132.837	168.571	121.189	118.131	112.682	213.711	2785.11	2791.32	788.88	0.282619	202.732	107.18	112.33	109.2	5.4
2021-10-31	21096	11705961	14527468	2965207	60813.7	2.33616e+06	191.52	225.754	133.224	137.143	184.837	119.065	121.46	111.969	257.372	2780.53	2785.37	788.31	0.283018	193.139	123.37	116.81	111.56	6.2
2021-11-30	21328.5	11756973	14607470	2987640	62312.5	2.35601e+06	183.121	250.892	135.315	141.445	184.555	120.185	125.986	112.51	237.354	2786	2789.25	793.48	0.284478	225.489	115.01	116.7	113.15	6.8
2021-12-31	21653.5	11782385	14721771	2981525	66252.9	2.3829e+06	186.483	251.174	133.691	140.495	178.505	116.433	128.963	111.03	241.34	2790.33	2793.48	795.61	0.28481	263.138	112.37	118.17	113.91	7
2022-01-31	21646.4	11813474	14701758	2954531	65310.3	2.43102e+06	190.99	223.655	135.594	140.648	185.931	112.668	132.633	112.147	242.917	2788.52	2791.73	794.08	0.28444	232.713	121.31	123.69	118.69	7.5
2022-02-28	21632.5	11789305	14773290	2971128	66659.7	2.44149e+06	203.331	239.747	141.07	145.275	201.718	110.531	141.53	113.377	263.712	2784.08	2790.12	791.54	0.283694	189.3	131.12	128.89	124.01	7.9
2022-03-31	21925.7	11833218	14886291	3020127	68203.5	2.49769e+06	241.066	326.41	159.713	170.131	251.831	117.914	145.832	119.321	338.332	2791.48	2791.88	798.09	0.285861	330.659	163.19	139.06	132.81	8.5
2022-04-30	21932.3	12018440	14965254	3027572	68475.3	2.49971e+06	226.488	325.534	158.269	169.677	237.532	121.544	146.69	121.404	301.965	2793.41	2794.93	797.47	0.285327	291.631	153.19	139.88	134.39	8.3
